# Supplementary material for: Exercise-derived exosomal miR-151-3p: An innovative anti-inflammatory and antioxidant therapeutic for spinal cord injury
Source: Bioact Mater. 2026 Jun 13;65:535–55. doi: 10.1016/j.bioactmat.2026.06.009 (PMC13276775; doi:10.1016/j.bioactmat.2026.06.009)
Supplement: Multimedia component 1 [file mmc1.xlsx]

## Sheet: BBB and Joint angles
BBB scores
joint angles
	1w ankle						4w ankle
	Sham	SCI	SCI+Hyd	SCI+Hyd@Sed-exo	SCI+Hyd@Exe-exo		Sham	SCI	SCI+Hyd	SCI+Hyd@Sed-exo	SCI+Hyd@Exe-exo
	54.756	9.58036	8.65474	15.8724	58.1375		54.756	17.5505	38.6861	53.3557	70.8903
	62.9168	8.54701	7.18942	12.5838	66.2499		62.9168	18.3087	33.4604	68.7892	63.0812
	73.8072	7.61863	6.1206	8.81004	54.2596		73.8072	15.1837	31.8195	77.1972	73.3528
	84.6033	10.4672	4.92041	6.94505	76.0955		84.6033	23.2354	27.9903	56.4207	60.3337
	86.1406	5.64078	4.70371	5.58451	60.8701		86.1406	23.0478	23.3632	63.9725	80.8695
	1w hip						4w hip
	Sham	SCI	SCI+Hyd	SCI+Hyd@Sed-exo	SCI+Hyd@Exe-exo		Sham	SCI	SCI+Hyd	SCI+Hyd@Sed-exo	SCI+Hyd@Exe-exo
	52.9919	14.8792	13.4459	20.8007	43.8388		52.9919	26.7565	20.5008	35.1421	48.5609
	66.6977	12.8451	10.5559	16.7043	55.4963		66.6977	23.3613	16.0389	29.924	58.6422
	63.4801	9.58714	8.49606	14.6028	42.2699		63.4801	23.6673	18.3362	25.6855	56.807
	51.9391	8.24226	6.99817	10.8629	57.2124		51.9391	17.5703	23.9108	23.0552	52.4646
	59.7879	6.60618	5.53376	8.24306	55.2649		59.7879	17.8107	22.6829	24.4486	59.9812
	1w knee						4w knee
	Sham	SCI	SCI+Hyd	SCI+Hyd@Sed-exo	SCI+Hyd@Exe-exo		Sham	SCI	SCI+Hyd	SCI+Hyd@Sed-exo	SCI+Hyd@Exe-exo
	61.6118	14.0791	8.59962	16.8905	48.8619		61.6118	18.3634	20.1334	58.8055	66.5927
	71.891	9.11129	9.6415	13.3425	55.1934		71.891	18.522	19.2435	57.1828	89.2086
	84.415	10.2329	11.4576	11.3811	58.9201		84.415	24.2009	16.1222	55.054	60.6523
	65.3887	9.00746	14.2852	9.39319	53.5083		65.3887	20.8781	12.4695	50.3952	61.7855
	69.8381	7.95962	17.3476	7.00893	65.6955		69.8381	24.5539	10.111	46.9188	59.0047

## Sheet: WB and IF 1
流式结果						HO-1 IF						p-JNK WB					IKK WB
	OGD/R	OGD/R+Exos	OGD/R+Exos+miR-151-3p inhibitor				OGD/R	OGD/R+Exos	OGD/R+Exos+miR-151-3p inhibitor				OGD/R	OGD/R+Exos	OGD/R+Exos+miR-151-3p inhibitor			LPS	LPS+Exos	LPS+Exos+miR-151-3p inhibitor
	13.1	2.04	10.54				0.991827	7.78864	1.46123				1.75405	0.503903	0.742624			1.24781	1.78646	1.07958
	11.4	3.21	12.345				1.18951	8.10997	1.6939				1.83854	0.48836	0.756024			0.882424	1.74676	1.02512
	14.6	2.89	9.8				0.821006	8.7091	1.85372				1.41952	0.482071	1.0149			0.869764	1.8163	0.745047
Mean	13.0333	2.71333	10.895				0.802249	7.40019	1.5588				1.55623	0.602134	1.11245			0.901223	1.59933	1.11352
SE	0.924	0.349	0.756				1.0216	6.96347	2.02562				1.5349	0.553211	0.901576			0.93312	1.71126	0.995541
P		<0.001	<0.001			Mean	0.965238	7.79427	1.71865			Mean	1.62065	0.525936	0.905516		Mean	0.966868	1.73202	0.991762
						SE	0.071	0.299	0.101			SE	0.077	0.023	0.072		SE	0.071	0.038	0.065
						P		<0.001	<0.001			P		<0.001	0.001		P		<0.001	<0.001
DHE结果
	OGD/R	OGD/R+Exos	OGD/R+Exos+miR-151-3p inhibitor			Nrf2 IF
	1.05616	0.213596	0.421395				OGD/R	OGD/R+Exos	OGD/R+Exos+miR-151-3p inhibitor			JNK WB					p-p65 WB
	1.02657	0.131876	0.521114				0.773841	24.5979	7.43407				OGD/R	OGD/R+Exos	OGD/R+Exos+miR-151-3p inhibitor			LPS	LPS+Exos	LPS+Exos+miR-151-3p inhibitor
	0.992072	0.0954013	0.610852				1.08486	21.1321	7.73793				0.911498	0.933458	0.996342			1.40992	0.631744	0.994074
	0.966482	0.125367	0.604483				1.76644	20.9704	6.3499				0.848661	0.748498	0.802256			1.37386	0.729721	1.40211
	0.88913	0.303548	0.468135				0.783273	19.2553	8.84034				0.782259	0.912234	0.886642			1.06079	0.808202	0.966488
Mean	0.986082	0.173958	0.525196				0.591583	24.7688	7.04403				0.886412	0.886112	0.903314			1.22355	0.902213	1.22146
SE	0.028	0.038	0.037			Mean	1	22.1449	7.48125				0.923314	0.897741	0.912325			1.50334	0.699334	1.30211
P		<0.001	<0.001			SE	0.207	1.088	0.411			Mean	0.870429	0.875609	0.900176		Mean	1.31429	0.754243	1.17725
						P		<0.001	<0.001			SE	0.025	0.033	0.031		SE	0.078	0.047	0.085
												P		>0.05	>0.05		P		<0.001	0.001
MDA结果
	OGD/R	OGD/R+Exos	OGD/R+Exos+miR-151-3p inhibitor									cc3 WB					TNF-α WB
	98.0497	56.9242	74.6878			p-p65 IF							OGD/R	OGD/R+Exos	OGD/R+Exos+miR-151-3p inhibitor			LPS	LPS+Exos	LPS+Exos+miR-151-3p inhibitor
	86.3222	68.7195	76.7289				LPS	LPS+Exos	LPS+Exos+miR-151-3p inhibitor				1.33214	0.538403	1.10729			1.61447	0.709635	1.32215
	96.5489	63.0731	69.0414				1.05282	0.0943145	0.29639				1.07234	0.621783	0.656921			1.61802	0.690572	1.34883
	106.519	54.1018	81.1162				0.914067	0.114018	0.246031				1.23224	0.615991	1.22357			1.34178	0.413112	1.14421
	109.337	51.8221	72.3473				0.987784	0.0900964	0.374206				0.993114	0.522366	1.11235			1.50113	0.599634	1.22001
Mean	99.3554	58.9281	74.7843				0.933589	0.0822892	0.344265				1.40234	0.496634	0.895569			1.44893	0.701113	1.02145
SE	4.064	3.089	2.035				1.11174	0.0789275	0.417211			Mean	1.20644	0.559036	0.999139		Mean	1.50487	0.622813	1.21133
P		<0.001	0.004			Mean	1	0.0919291	0.335621			SE	0.077	0.025	0.107		SE	0.052	0.056	0.06
						SE	0.037	0.006	0.029			P		0.002	0.027		P		<0.001	<0.001
						P		<0.001	0.002
												c3 WB					IL-6 WB
LDH结果													OGD/R	OGD/R+Exos	OGD/R+Exos+miR-151-3p inhibitor			LPS	LPS+Exos	LPS+Exos+miR-151-3p inhibitor
	OGD/R	OGD/R+Exos	OGD/R+Exos+miR-151-3p inhibitor										0.927965	0.976911	0.902213			1.60211	0.655374	1.33525
	108.586	32.2701	56.2733										0.966555	0.964135	1.07164			1.52148	0.981259	1.69859
	91.2235	39.2683	54.7036										0.939287	1.00337	0.912234			1.44956	0.521919	1.59051
	96.3395	30.622	48.7257										0.889412	0.897753	0.994586			1.63112	0.702133	1.42113
	94.6698	40.5829	44.0166										1.02356	0.901246	0.982223			1.59334	0.658996	1.50322
	101.192	35.7758	46.2665			TNF-α IF						Mean	0.949355	0.948684	0.972579		Mean	1.55952	0.703936	1.50974
Mean	98.4022	35.7038	49.9971				LPS	LPS+Exos	LPS+Exos+miR-151-3p inhibitor			SE	0.022	0.021	0.031		SE	0.033	0.076	0.063
SE	3.01	1.925	2.375				0.929551	0.0629041	0.795369			P		>0.05	>0.05		P		<0.001	<0.001
P		<0.001	0.002				1.02609	0.0980544	0.736524
							1.03944	0.104023	0.826356			cc9 WB					IL-1β WB
							1.11924	0.0773802	0.688626				OGD/R	OGD/R+Exos	OGD/R+Exos+miR-151-3p inhibitor			LPS	LPS+Exos	LPS+Exos+miR-151-3p inhibitor
							0.885669	0.0879517	0.878595				1.0142	0.607755	0.975824			1.60816	0.482176	1.07914
						Mean	1	0.0860627	0.785094				0.927952	0.616953	0.904968			1.95077	0.232256	1.30012
						SE	0.042	0.007	0.033				1.05785	0.523764	1.22819			1.52049	0.229818	1.40223
						P		<0.001	0.002				0.92336	0.465222	0.975222			1.44236	0.601224	1.02231
													0.954866	0.502345	0.935696			1.50123	0.599334	1.22346
												Mean	0.975645	0.543208	1.00398		Mean	1.6046	0.428962	1.20545
												SE	0.026	0.03	0.058		SE	0.091	0.084	0.07
												P		<0.001	<0.001		P		<0.001	<0.001
												c9 WB
													OGD/R	OGD/R+Exos	OGD/R+Exos+miR-151-3p inhibitor
													0.951468	0.963113	1.15657
													0.961325	0.976874	1.19907
													1.08721	1.02337	1.07568
													1.03221	0.966612	0.955683
													0.956631	1.03211	0.901443
												Mean	0.997768	0.992416	1.05769
												SE	0.027	0.015	0.057
												P		>0.05	>0.05
												HO-1 WB
													OGD/R	OGD/R+Exos	OGD/R+Exos+miR-151-3p inhibitor
													0.771713	1.45162	0.792357
													0.635084	1.83919	0.427086
													0.687501	1.78687	0.608571
													0.664582	1.50123	0.711253
													0.712488	1.60179	0.801124
												Mean	0.694274	1.63614	0.668078
												SE	0.023	0.077	0.07
												P		<0.001	<0.001
												Nrf2 WB
													OGD/R	OGD/R+Exos	OGD/R+Exos+miR-151-3p inhibitor
													0.450831	2.13669	2.05283
													1.23186	2.11236	1.80334
													1.3173	1.80224	1.5695
													1.44322	3.33567	1.22356
													0.785543	3.64428	1.03666
												Mean	1.04575	2.60625	1.53718
												SE	0.185	0.369	0.185
												P		0.001	0.013

## Sheet: WB and IF 2
In vivo
	p-JNK WB						IKK WB						Nrf2 WB
		SCI	SCI+Exos	SCI+Exos+NC-antagomir	SCI+Exos+miR-151-3p-antagomir			SCI	SCI+Exos	SCI+Exos+NC-antagomir	SCI+Exos+miR-151-3p-antagomir			SCI	SCI+Exos	SCI+Exos+NC-antagomir	SCI+Exos+miR-151-3p-antagomir
		1.5611	0.6648	0.9122	1.3345			1.235	1.8114	1.7784	1.1225			1.3301	1.6058	1.7223	1.3014
		1.4811	0.8911	0.8744	1.5122			1.3022	1.9022	1.6112	1.331			1.2884	1.889	1.6334	1.4077
		1.2234	0.9125	0.9331	1.4413			1.1884	1.7355	1.9022	1.2554			1.2011	1.7331	1.8044	1.3695
		1.3694	1.1134	0.8412	1.2341			1.4021	1.6995	1.9199	1.3078			1.1158	1.6225	1.8992	1.3358
		1.4133	0.7441	0.7784	1.2234			1.2211	1.8841	1.6447	1.4011			1.1922	1.8014	1.7044	1.3114
	Mean	1.40966	0.86518	0.86786	1.3491		Mean	1.26976	1.80654	1.77128	1.28356		Mean	1.22552	1.73036	1.75274	1.34516
	SE	0.056	0.077	0.027	0.057		SE	0.038	0.04	0.064	0.047		SE	0.038	0.054	0.046	0.02
	P		<0.001	>0.05	<0.001		P		<0.001	>0.05	<0.001		P		<0.001	>0.05	<0.001
	JNK WB						p-p65 WB						HO-1 WB
		SCI	SCI+Exos	SCI+Exos+NC-antagomir	SCI+Exos+miR-151-3p-antagomir			SCI	SCI+Exos	SCI+Exos+NC-antagomir	SCI+Exos+miR-151-3p-antagomir			SCI	SCI+Exos	SCI+Exos+NC-antagomir	SCI+Exos+miR-151-3p-antagomir
		0.8892	0.9364	0.9211	0.7899			1.4451	0.9011	0.7784	1.1147			0.6221	1.4412	1.3887	0.6654
		1.0211	0.9115	0.9345	1.221			1.6011	0.7114	0.8224	1.2048			0.5411	1.3994	1.5014	0.7855
		0.9221	0.9233	0.8744	0.9551			1.5011	0.8892	0.7411	1.1893			0.7022	1.5222	1.601	0.5885
		0.8932	0.8814	0.8644	0.9334			1.5331	0.8821	0.8644	1.0133			0.6311	1.5411	1.5512	0.5664
		0.9218	1.0142	0.9976	0.8876			1.4484	0.5977	0.8011	1.0846			0.5881	1.3358	1.3558	0.7112
	Mean	0.92948	0.93336	0.9184	0.9574		Mean	1.50576	0.7963	0.80148	1.12134		Mean	0.61692	1.44794	1.47962	0.6634
	SE	0.024	0.022	0.024	0.072		SE	0.029	0.06	0.021	0.035		SE	0.027	0.038	0.047	0.04
	P		>0.05	>0.05	>0.05		P		<0.001	>0.05	0.015		P		<0.001	>0.05	<0.001
	CC9 WB						IL-6 WB						ROMO1 WB
		SCI	SCI+Exos	SCI+Exos+NC-antagomir	SCI+Exos+miR-151-3p-antagomir			SCI	SCI+Exos	SCI+Exos+NC-antagomir	SCI+Exos+miR-151-3p-antagomir			SCI	SCI+Exos	SCI+Exos+NC-antagomir	SCI+Exos+miR-151-3p-antagomir
		1.2235	0.4588	0.5514	1.1123			1.3321	0.6012	0.6641	1.2014			1.6889	0.8814	0.9122	1.6893
		1.6102	0.6401	0.6011	1.2012			1.5001	0.8223	0.7405	1.1884			1.7993	1.2235	0.9355	1.8847
		1.0221	0.6788	0.6224	1.0556			1.4886	0.7781	0.8722	1.0633			2.0112	0.9055	0.9711	1.5344
		1.3334	0.8861	0.8012	1.3011			1.2231	0.8003	0.6334	1.177			1.9948	1.3021	1.1135	1.8036
		1.5044	0.6014	0.7877	1.2234			1.0991	0.6081	0.7221	1.2994			2.1255	1.1139	1.2874	1.6912
	Mean	1.33872	0.65304	0.67276	1.17872		Mean	1.3286	0.722	0.72646	1.1859		Mean	1.92394	1.08528	1.04394	1.72064
	SE	0.104	0.069	0.051	0.043		SE	0.077	0.048	0.041	0.038		SE
	P		<0.001	>0.05	<0.001		P		<0.001	>0.05	<0.001		P		<0.001	>0.05	<0.001
	C9 WB						TNF-α WB
		SCI	SCI+Exos	SCI+Exos+NC-antagomir	SCI+Exos+miR-151-3p-antagomir			SCI	SCI+Exos	SCI+Exos+NC-antagomir	SCI+Exos+miR-151-3p-antagomir
		0.9011	1.0122	0.9358	0.8861			1.4412	0.9011	0.9022	1.2254
		1.0122	0.9233	0.9418	0.9358			1.5223	0.8611	0.8147	1.2341
		0.8966	0.9348	0.9644	0.9177			1.4788	0.7944	0.8891	1.1884
		0.9221	0.9722	0.9403	0.9422			1.3314	0.8223	0.6448	1.2041
		0.9533	0.9014	0.8871	0.9561			1.2184	0.6617	0.8104	1.1887
	Mean	0.93706	0.94878	0.93388	0.92758		Mean	1.39842	0.80812	0.81224	1.20814
	SE	0.021	0.02	0.127	0.012		SE	0.0.55	0.041	0.046	0.009
	P		>0.05	>0.05	>0.05		P		<0.001	>0.05	<0.001
	CC3 WB						IL-1β WB
		SCI	SCI+Exos	SCI+Exos+NC-antagomir	SCI+Exos+miR-151-3p-antagomir			SCI	SCI+Exos	SCI+Exos+NC-antagomir	SCI+Exos+miR-151-3p-antagomir
		1.5011	0.8041	0.9047	1.3325			1.5331	0.6211	0.8841	1.3021
		1.5883	0.9223	0.8983	1.2247			1.6047	0.7719	0.8321	1.441
		1.6332	0.8147	0.9224	1.5011			1.4412	0.7952	0.7889	1.2548
		1.5844	0.8559	0.8415	1.4054			1.3889	0.911	0.7795	1.3011
		1.6044	0.9334	0.8044	1.3384			1.3744	0.6884	0.6994	1.2059
	Mean	1.58228	0.86608	0.87426	1.36042		Mean	1.46846	0.75752	0.7968	1.30098
	SE	0.022	0.027	0.022	0.046		SE	0.044	0.049	0.031	0.039
	P		<0.001	>0.05	<0.001		P		<0.001	>0.05	<0.001
	C3 WB
		SCI	SCI+Exos	SCI+Exos+NC-antagomir	SCI+Exos+miR-151-3p-antagomir
		0.9234	1.1123	0.9647	0.9356
		0.8854	0.8874	0.9871	0.9715
		1.1125	0.8961	0.9225	0.9333
		1.3211	0.9224	1.1123	0.9487
		0.8879	0.9556	1.0871	1.0021
	Mean	1.02606	0.95476	1.01474	0.95824
	SE	0.085	0.041	0.036	0.013
	P		>0.05	>0.05	>0.05

## Sheet: PCR
	PCR
	TNF-α				IL-1β				IL-6
	LPS	LPS + Exos	LPS + Exos + miR-151-3p inhibitor		LPS	LPS + Exos	LPS + Exos + miR-151-3p inhibitor		LPS	LPS + Exos	LPS + Exos + miR-151-3p inhibitor
	1.5521	0.4233	1.3352		1.7712	0.8112	1.5933		1.4432	0.6112	1.3315
	1.6021	0.6221	1.7012		1.6021	0.5562	1.6112		1.5022	0.7812	1.4058
	1.4541	0.5122	1.6221		1.5587	0.6441	1.7001		1.3669	0.5533	1.5033
	1.6212	0.4125	1.5336		1.4633	0.9221	1.5663		1.6011	0.6102	1.2944
	1.3995	0.5501	1.4418		1.6221	0.7335	1.6844		1.5889	0.6224	1.6612
Mean	1.5258	0.50404	1.52678	Mean	1.60348	0.73342	1.63106	Mean	1.50046	0.63566	1.43924
SE	0.04	0.04	0.06	SE	0.05	0.06	0.026	SE	0.044	0.038	0.066
P		<0.001	<0.001	P		<0.001	<0.001	P		<0.001	<0.001

## Sheet: TUNEL and mitochondria
				Tunel
					SCI	SCI+Exos	SCI+Exos+NC-antagomir	SCI+Exos+miR-151-3p-antagomir
					32	12	15	32
					41	15	16	25
					50	10	12	35
					45	13	17	26
					33	16	10	33
				Mean	40.2	13.2	14	30.2
				SE	3.46	1.07	1.3	1.98
				P		0.004	>0.05	0.001
				The number of structurally normal mitochondria per field
					SCI	SCI+Exos	SCI+Exos+NC-antagomir	SCI+Exos+miR-151-3p-antagomir
					8	35	38	3
					13	22	29	11
					6	40	35	6
					15	36	36	12
					7	29	28	5
				Mean	9.8	32.4	33.2	7.4
				SE	1.772	3.14	1.985	1.749
				P		<0.001	>0.05	<0.001

## Sheet: ROMO1's response experiment.
	miR-151-3p充分性实验				ROMO1's response experiment.
	p-JNK蛋白印迹				IKK WB
		OGD/R+NC-mimic	OGD/R+miR-151-3p mimic			LPS+NC-mimic	LPS+miR-151-3p mimic				p-JNK WB				IKK WB
		1.60215	0.31447			0.85224	2.02445					OGD/R+miR-151-3p+Vector	OGD/R+miR-151-3p mimic+Romo1-OE			LPS+miR-151-3p+Vector	LPS+miR-151-3p mimic+Romo1-OE
		1.55219	0.29664			0.86555	2.22314					0.42215	0.80254			2.02214	1.22105
		1.32116	0.36551			0.901112	1.92258					0.50123	0.92213			1.88663	1.18855
		1.36645	0.401152			0.93354	1.64482					0.36699	0.75552			1.9025	0.92248
		1.44786	0.464471			0.94855	1.86669					0.29555	1.02221			1.7888	0.93366
		1.66355	0.33964			0.895447	1.92217					0.54111	0.81116			2.1158	0.94487
	Mean	1.49223	0.363647		Mean	0.899406	1.93397					0.28874	0.93225			1.94478	1.05558
	SE				SE						Mean	0.402628	0.874302		Mean	1.94344	1.04436
	P		<0.001		P		<0.001				SE				SE
											P		<0.001		P		<0.001
	JNK蛋白印迹				p-p65 WB
		OGD/R+NC-mimic	OGD/R+miR-151-3p mimic			LPS+NC-mimic	LPS+miR-151-3p mimic				JNK WB				p-p65 WB
		1.02231	0.97441			1.6024	0.58842					OGD/R+miR-151-3p+Vector	OGD/R+miR-151-3p mimic+Romo1-OE			LPS+miR-151-3p+Vector	LPS+miR-151-3p mimic+Romo1-OE
		0.95547	0.90223			1.55231	0.46693					0.885523	1.02447			0.51147	1.44778
		0.88936	0.95114			1.71142	0.56678					0.922144	0.933586			0.64485	1.60222
		1.11254	1.01102			1.42236	0.35586					0.92002	0.922148			0.72218	1.55114
		0.93356	1.12234			1.5248	0.60225					1.03322	0.88669			0.68847	1.32258
		0.89774	0.92214			1.60228	0.62284					0.90336	0.922548			0.591114	1.44188
	Mean	0.968497	0.980547		Mean	1.56926	0.533847					0.934448	0.944155			0.422258	1.62221
	SE				SE						Mean	0.933119	0.938933		Mean	0.596724	1.49797
	P		>0.05		P		<0.001				SE				SE
	cc3蛋白印迹				TNF-α WB						P		>0.05		P		0.001
		OGD/R+NC-mimic	OGD/R+miR-151-3p mimic			LPS+NC-mimic	LPS+miR-151-3p mimic				cc3 WB				TNF-α WB
		1.41124	0.665411			1.44252	0.42216					OGD/R+miR-151-3p+Vector	OGD/R+miR-151-3p mimic+Romo1-OE			LPS+miR-151-3p+Vector	LPS+miR-151-3p mimic+Romo1-OE
		1.50223	0.71124			1.53325	0.58996					0.552566	0.88256			0.30447	1.60255
		1.52214	0.56689			1.46993	0.40258					0.602114	0.711586			0.45559	1.51147
		1.39551	0.62234			1.60582	0.3966					0.722369	1.02225			0.602258	1.444
		1.43364	0.57884			1.56648	0.48117					0.533669	0.902224			0.29444	1.54778
		1.55148	0.63324			1.49071	0.50314					0.65521	0.81147			0.29333	1.60224
	Mean	1.46937	0.62966		Mean	1.51812	0.465935					0.71125	0.836554			0.30225	1.45889
	SE				SE						Mean	0.62953	0.861107		Mean	0.37539	1.52782
	P		<0.001		P		<0.001				SE				SE
	c3蛋白印迹				IL-6 WB						P		<0.001		P		<0.001
		OGD/R+NC-mimic	OGD/R+miR-151-3p mimic			LPS+NC-mimic	LPS+miR-151-3p mimic				c3 WB				IL-6 WB
		1.11245	0.9769			1.40226	0.56632					OGD/R+miR-151-3p+Vector	OGD/R+miR-151-3p mimic+Romo1-OE			LPS+miR-151-3p+Vector	LPS+miR-151-3p mimic+Romo1-OE
		1.03351	1.1125			1.5028	0.78669					0.922236	0.89558			0.602247	1.41158
		0.95568	1.03354			1.60447	0.60221					0.954882	0.86669			0.72223	1.50331
		0.97554	0.90331			1.44669	0.4458					1.01449	0.93325			0.488722	1.48777
		1.08221	0.92254			1.52218	0.334498					0.933369	0.902558			0.502669	1.43337
		0.894413	1.12236			1.53884	0.605898					1.11255	0.911147			0.61158	1.53332
	Mean	1.00897	1.01186		Mean	1.50287	0.556903					0.902259	1.05559			0.66447	1.60556
	SE				SE						Mean	0.973298	0.927468		Mean	0.598653	1.49582
	P		>0.05		P		<0.001				SE				SE
	cc9蛋白印迹				IL-1β WB						P		>0.05		P		<0.001
		OGD/R+NC-mimic	OGD/R+miR-151-3p mimic			LPS+NC-mimic	LPS+miR-151-3p mimic				cc9 WB				IL-1β WB
		1.13354	0.44521			1.7728	0.50128					OGD/R+miR-151-3p+Vector	OGD/R+miR-151-3p mimic+Romo1-OE			LPS+miR-151-3p+Vector	LPS+miR-151-3p mimic+Romo1-OE
		0.96332	0.46632			1.80366	0.36694					0.299666	0.665548			0.33669	1.60244
		1.04478	0.51205			1.60288	0.30552					0.322584	0.880555			0.40558	1.71144
		1.03665	0.77115			1.55691	0.50221					0.445886	0.932254			0.53314	1.60331
		1.11452	0.34488			1.88145	0.44821					0.522144	0.78889			0.604477	1.55489
		1.026	0.4322			1.69552	0.40143					0.488332	0.80555			0.55548	1.49993
	Mean	1.05313	0.495302		Mean	1.71887	0.420932					0.422115	0.866488			0.30557	1.80255
	SE				SE						Mean	0.416788	0.823214		Mean	0.456823	1.62909
	P		<0.001		P		<0.001				SE				SE
	c9蛋白印迹										P		<0.001		P		<0.001
		OGD/R+NC-mimic	OGD/R+miR-151-3p mimic								c9 WB
		0.88225	0.88155									OGD/R+miR-151-3p+Vector	OGD/R+miR-151-3p mimic+Romo1-OE
		1.22153	0.92254									1.12225	0.922258
		1.14722	0.96648									0.92223	0.889966
		0.92258	1.05547									1.24448	0.812447
		0.96117	1.3314									0.88993	0.99555
		0.901755	0.94188									0.905225	0.966335
	Mean	1.00608	1.01655									0.871114	1.11228
	SE										Mean	0.992538	0.949806
	P		>0.05								SE
											P		>0.05
	HO-1蛋白印迹
		OGD/R+NC-mimic	OGD/R+miR-151-3p mimic								HO-1 WB
		0.81125	1.82248									OGD/R+miR-151-3p+Vector	OGD/R+miR-151-3p mimic+Romo1-OE
		0.70223	1.79336									2.02214	0.922254
		0.60144	1.70255									1.92226	0.822225
		0.82441	1.62258									1.55663	0.644488
		0.63358	1.68412									1.60255	1.02223
		0.76614	1.7325									1.88862	0.94885
	Mean	0.723175	1.72626									1.92247	0.788669
	SE										Mean	1.81911	0.858119
	P		<0.001								SE
	Nrf2蛋白印迹										P		<0.001
		OGD/R+NC-mimic	OGD/R+miR-151-3p mimic								Nrf2 WB
		0.664581	2.4456									OGD/R+miR-151-3p+Vector	OGD/R+miR-151-3p mimic+Romo1-OE
		0.80334	2.3222									2.60225	1.22556
		0.71147	1.90555									2.22336	1.50333
		0.83669	1.94478									2.55112	0.99448
		0.69551	3.02145									2.86631	1.11552
		0.755312	2.88614									2.90225	1.02966
	Mean	0.744484	2.42095									1.99666	0.89777
	SE										Mean	2.52366	1.12772
	P		<0.001								SE
											P		<0.001

## Sheet: JC1 and DHE
	DHE结果
		OGD/R	OGD/R+Exos	OGD/R+Exos+miR-151-3p inhibitor
		1.05616	0.213596	0.421395
		1.02657	0.131876	0.521114
		0.992072	0.0954013	0.610852
		0.966482	0.125367	0.604483
		0.88913	0.303548	0.468135
	Mean	0.986082	0.173958	0.525196
	SE	0.028	0.038	0.037
	P		<0.001	<0.001
	大图7.5DHE结果
		OGD/R+NC-mimic	OGD/R+miR151-3p mimic
		0.88479	0.18862
		1.11354	0.32144
		0.92235	0.33524
		0.95447	0.22633
		1.0023	0.25448
	Mean	0.97549	0.265222
	SE
	P		<0.001
	JC1 Red/Green fluorescence intensity
		OGD/R+miR151-3p mimic+Vector	OGD/R+miR151-3p mimic+Romo1-OE
		1.251	2.548
		1.066	3.302
		1.331	4.015
		0.908	2.883
		0.922	3.014
	Mean	1.0956	3.1524
	SE
	P		<0.001
